# Supplementary material for: Computed tomography pitfalls and diagnostic value in a patient with post-infarction ventricular septal defect, cardiogenic shock, and iatrogenic type B aortic dissection during extracorporeal membrane oxygenation support: a case report
Source: Eur Heart J Case Rep. 2026 Jul 14;10(7):ytag524. doi: 10.1093/ehjcr/ytag524 (PMC13422630; doi:10.1093/ehjcr/ytag524)
Supplement: ytag524_Supplementary_Data [file ytag524_supplementary_data.zip]

Archive with 4 entries (4 files):
- Video 1.mov
- Video 2.mov
- Video 3.mov
- Video captions.docx
